# Supplementary material for: Evidence for diversifying selection of genetic regions of encoding putative collagen-like host-adhesive fibers in Pasteuria penetrans
Source: FEMS Microbiol Ecol. 2018 Oct 30;95(1):fiy217. doi: 10.1093/femsec/fiy217 (PMC6238073; doi:10.1093/femsec/fiy217)
Supplement: Supplement Files [file fiy217_supplement_files.zip]

Archive with 3 entries (3 files):
- Supplementary File I.docx
- Supplementary File II.docx
- Supplementary File III.docx
